# Supplementary material for: DeepNetBim: deep learning model for predicting HLA-epitope interactions based on network analysis by harnessing binding and immunogenicity information
Source: BMC Bioinformatics. 2021 May 5;22:231. doi: 10.1186/s12859-021-04155-y (PMC8097772; doi:10.1186/s12859-021-04155-y)
Supplement: Supplementary file 2 — Additional file 2: Table S1. Chi-square test on network metrics features on positive and negative datasets of binding and immunogenic model. [file 12859_2021_4155_MOESM2_ESM.xlsx]

## Sheet: Supplementary table 1
Supplementary Table 1 Chi-square test on network metrics features on positive and negative datasets of binding and immunogenic model
Network Features		Sides (< or > mean)	Binding model				Immunogenic model
			#Positive	#Negative	Chi-square value	P-value	#Positive	#Negative	Chi-square value	P-value
HLA	degree	<	13879	39582	﻿134.5	4.1e-31	15667	3625	﻿1878.1	0
		>	10745	25707			2511	2390
	closeness	<	6890	23427	﻿499.1	1.48e-110	11374	2603	﻿688.9	7.68e-152
		>	17734	41862			5804	3412
	betweenness	<	19427	54053	﻿181.4	2.36e-41	15667	3625	﻿1878.1	0
		>	5197	11236			2511	2390
	eigenvector	<	17824	54742	﻿1507.6	0	15924	3262	﻿3064.1	0
		>	6800	10547			2254	2753
peptide	degree	<	19772	24756	﻿12844.0	0	8263	5141	﻿2927.0	0
		>	4852	40533			9915	874
	closeness	<	16156	9928	﻿22055.6	0	3191	5366	﻿10148.3	0
		>	8468	55361			14987	649
	betweenness	<	24044	60506	﻿786.7	﻿4.22E-173	15155	5885	﻿833.4	2.83e-183
		>	580	4783			3023	130
	eigenvector	<	15350	51595	﻿2617.2	0	17968	2925	﻿9670.6	0
		>	9274	13694			210	3090
Note:
1. The association between network metrics features and corresponding categories were investigated by Chi-squared test where the mean value of different features are taken as cutoff value of different sides. 2. # means the number of HLA-pairs in different categories
